# Supplementary material for: Mechanism study of lncRNA RMRP regulating esophageal squamous cell carcinoma through miR-580-3p/ATP13A3 axis
Source: Discov Oncol. 2024 May 9;15:150. doi: 10.1007/s12672-024-00990-6 (PMC11082096; doi:10.1007/s12672-024-00990-6)
Supplement: Supplementary file 1 — Additional file 1. [file 12672_2024_990_MOESM1_ESM.xlsx]

## Sheet: Sheet1
图2	C-Caspase 3	22782.6	98356.2
	Bcl-2	40521.4	23357.1
	GAPDH	31918.9	36810.6
	Target/Ratio	1	4.31717
图4	C-Caspase 3	52960.2	22328.1	37815.8
	Bcl-2	23471.8	55096.2	31376
	GAPDH	45205.3	52501.7	50562.5
	Target/Ratio	1	0.421601	0.714041
图6	C-Caspase 3	36362.3	26022.8	49748.6
	Bcl-2	36774.7	49814.2	22527.6
	GAPDH	44654	50858.9	43915.3
	Target/Ratio	1	0.715653	1.36814
