# Supplementary material for: Mechanism study of lncRNA RMRP regulating esophageal squamous cell carcinoma through miR-580-3p/ATP13A3 axis
Source: Discov Oncol. 2024 May 9;15:150. doi: 10.1007/s12672-024-00990-6 (PMC11082096; doi:10.1007/s12672-024-00990-6)
Supplement: Supplementary file 2 — Additional file 2. [file 12672_2024_990_MOESM2_ESM.xlsx]

## Sheet: Sheet1
2G/4G/6G	HK2		15302.7	11853.1	14254.5	18745.4	13665.1	15276.6	19662.3	13420.6
	GAPDH		18686	18908.4	19710.5	18789.9	18983.3	19506.2	19711.3	18467.7
	Target/Ratio		1	0.774573	0.9315	1.22497	0.892983	0.998293	1.28489	0.877008
	PKM2		16574.2	11475.1	16385.3	19225	15136.5	16879.2	18886.3	13161.7
	GAPDH		18686	18908.4	19710.5	18789.9	18983.3	19506.2	19711.3	18467.7
	Target/Ratio		1	0.692346	0.988604	1.15994	0.913256	1.0184	1.1395	0.794106
5C	ATP13A3		13937.1	17714.3
	GAPDH		19701.7	18590.4
	Target/Ratio		1	1.27102
5D	ATP13A3		8466.57	11566	17996.6	13269	13144.6	17699.3
	GAPDH		18117.6	19417.1	19324.2	17582.7	18867.6	17883.3
	Target/Ratio		1	1.36608	2.12561	1.56723	1.55253	2.09049
5G/6A	ATP13A3		14775.2	10390.5	14510.1	18293.4	16113.7	18738.4	13096.8
	GAPDH		18829.9	19061.2	18367.8	19288.9	18725.5	19293.9	18856.4
	Target/Ratio		1	0.703245	0.98206	1.23812	1.09059	1.26824	0.886406
